# Supplementary material for: Elucidating Tumorigenesis Mechanisms and Assessing Immunotherapeutic Efficacy in Patient-Derived Medulloblastoma Organoid Models
Source: Int J Biol Sci. 2026 Apr 23;22(9):4878–99. doi: 10.7150/ijbs.116040 (PMC13182545; doi:10.7150/ijbs.116040)
Supplement: Supplementary file 2 — Supplementary table 3. [file ijbsv22p4878s2.xlsx]

## Sheet: Table S3. scRNA-seq Cluster Ann
p_val	avg_log2FC	pct.1	pct.2	p_val_adj	cluster	gene
0	6.47907147773507	0.81	0.02	0	Microglia/Microphage(CD74)	C1QC
0	6.46138191580815	0.498	0.007	0	Microglia/Microphage(CD74)	FPR3
0	6.24481657288352	0.412	0.007	0	Microglia/Microphage(CD74)	LINC01374
0	6.23764514222874	0.903	0.061	0	Microglia/Microphage(CD74)	CCL3L3
0	6.21416586922607	0.955	0.081	0	Microglia/Microphage(CD74)	CCL3
0	6.11798860159159	0.592	0.009	0	Microglia/Microphage(CD74)	MS4A4A
0	6.05859616402213	0.98	0.118	0	Microglia/Microphage(CD74)	APOC1
0	6.05735852411165	0.831	0.026	0	Microglia/Microphage(CD74)	HLA-DQA1
0	6.00834371598113	0.621	0.012	0	Microglia/Microphage(CD74)	TREM2
0	5.9984391848421	0.298	0.003	0	Microglia/Microphage(CD74)	VSIG4
0	5.9913176121949	0.479	0.007	0	Microglia/Microphage(CD74)	FOLR2
0	5.93419373772018	0.833	0.035	0	Microglia/Microphage(CD74)	C1QA
0	5.89424759581841	0.961	0.103	0	Microglia/Microphage(CD74)	CCL4L2
0	5.88849377360948	0.27	0.006	0	Microglia/Microphage(CD74)	LNCAROD
0	5.85053827126763	0.6	0.012	0	Microglia/Microphage(CD74)	HLA-DQA2
0	5.83325752424838	0.254	0.003	0	Microglia/Microphage(CD74)	FCGR2B
0	5.81657324823891	0.641	0.017	0	Microglia/Microphage(CD74)	RGS1
0	5.81489168887591	0.74	0.033	0	Microglia/Microphage(CD74)	GPNMB
0	5.80967989518908	0.851	0.041	0	Microglia/Microphage(CD74)	C1QB
0	5.80736832688798	0.339	0.007	0	Microglia/Microphage(CD74)	MMP2-AS1
1.60901669128063e-111	3.07669323974325	0.319	0.27	1.22105058667904e-106	Oligodendrocyte(IRS1)	SNHG25
0	2.96387000374754	0.402	0.195	0	Oligodendrocyte(IRS1)	ATP5MK
0	2.87657313774173	0.587	0.56	0	Oligodendrocyte(IRS1)	C4orf48
0	2.79029609491491	0.404	0.081	0	Oligodendrocyte(IRS1)	LINC00348
1.26485322740777e-114	2.73315197673548	0.378	0.368	9.59871817215212e-110	Oligodendrocyte(IRS1)	PPP1R14B
1.53797511060294e-287	2.73001057310502	0.306	0.17	1.16713855193436e-282	Oligodendrocyte(IRS1)	MATR3
3.21047319312052e-137	2.6653962251084	0.323	0.256	2.4363638967953e-132	Oligodendrocyte(IRS1)	NSG2
0	2.61790270804179	0.326	0.147	0	Oligodendrocyte(IRS1)	SKAP2
3.74265286932726e-30	2.48930109206513	0.389	0.482	2.84022440947507e-25	Oligodendrocyte(IRS1)	SEC61B
4.80926762400574e-164	2.48417214650514	0.389	0.338	3.64965701450547e-159	Oligodendrocyte(IRS1)	PEG10
0	2.44757073623273	0.502	0.093	0	Oligodendrocyte(IRS1)	MGAT4C
1.83532082777144e-64	2.43382711892129	0.357	0.378	1.39278826977919e-59	Oligodendrocyte(IRS1)	PCSK1N
1.98534405747859e-76	2.4243068802885	0.373	0.388	1.50663789833935e-71	Oligodendrocyte(IRS1)	TBR1
1.14594646805894e-57	2.37359137850608	0.326	0.329	8.69635855680566e-53	Oligodendrocyte(IRS1)	UCHL1
1.36288097653276e-128	2.36172715872261	0.26	0.179	1.03426311547118e-123	Oligodendrocyte(IRS1)	ATP5MJ
0	2.35322935381632	0.683	0.239	0	Oligodendrocyte(IRS1)	EPHA6
3.78245953988237e-186	2.29828569466401	0.487	0.515	2.87043289562593e-181	Oligodendrocyte(IRS1)	SOX11
0	2.24809383081945	0.581	0.582	0	Oligodendrocyte(IRS1)	ELAVL2
3.73990810020642e-51	2.23014824750563	0.396	0.471	2.83814145908465e-46	Oligodendrocyte(IRS1)	ZNF428
4.55113818427168e-127	2.21961273783138	0.478	0.56	3.45376774528009e-122	Oligodendrocyte(IRS1)	CRMP1
0	4.48474340388554	0.276	0.003	0	GRM8+	ENSG00000289369
0	4.36816204966673	0.61	0.013	0	GRM8+	IZUMO3
0	4.14788278884687	0.508	0.018	0	GRM8+	ENSG00000234021
0	3.94580320465896	0.993	0.271	0	GRM8+	EPHA6
0	3.90341666527322	0.371	0.041	0	GRM8+	ENSG00000228999
0	3.88912049336302	0.304	0.009	0	GRM8+	ENSG00000275390
0	3.86151021694823	0.95	0.114	0	GRM8+	MGAT4C
0	3.84350499892725	0.637	0.02	0	GRM8+	ENSG00000269957
0	3.8072635191377	0.363	0.008	0	GRM8+	UBE2Q2P2
0	3.7569381944127	0.718	0.025	0	GRM8+	ENSG00000286980
0	3.7418744816328	0.481	0.017	0	GRM8+	ENSG00000286474
0	3.72036854939628	0.665	0.06	0	GRM8+	CNTN5
0	3.69791142377209	0.313	0.007	0	GRM8+	ENSG00000286679
0	3.69612681555256	0.521	0.038	0	GRM8+	ENSG00000227681
0	3.69473406822583	0.446	0.021	0	GRM8+	ENSG00000253116
0	3.67756153023717	0.267	0.009	0	GRM8+	CCT6P3
0	3.67485092819282	0.675	0.033	0	GRM8+	PMS2P4
0	3.66683626454718	0.38	0.01	0	GRM8+	NPEPPSP1
0	3.62669471430196	0.672	0.021	0	GRM8+	LINC03007
0	3.61994692185633	0.635	0.043	0	GRM8+	CDHR3
0	7.83337351891463	0.287	0.001	0	Endothelial cells(ANGPT2)	ENSG00000289404
0	7.72404658806187	0.348	0.001	0	Endothelial cells(ANGPT2)	MYCT1
0	7.69293969136663	0.446	0.002	0	Endothelial cells(ANGPT2)	CLEC14A
0	7.65668696657449	0.665	0.011	0	Endothelial cells(ANGPT2)	ABCG2
0	7.62905	0.429	0.003	0	Endothelial cells(ANGPT2)	SOX18
0	7.62126964969636	0.537	0.004	0	Endothelial cells(ANGPT2)	ECSCR
0	7.56089768498153	0.615	0.008	0	Endothelial cells(ANGPT2)	ADGRL4
0	7.52943796033579	0.308	0.002	0	Endothelial cells(ANGPT2)	ENSG00000287470
0	7.41354810872097	0.302	0.002	0	Endothelial cells(ANGPT2)	C2CD4B
0	7.37913371708566	0.742	0.028	0	Endothelial cells(ANGPT2)	CLDN5
0	7.36002865602981	0.529	0.004	0	Endothelial cells(ANGPT2)	CDH5
0	7.34407116658678	0.353	0.007	0	Endothelial cells(ANGPT2)	EDN1
0	7.23678960102263	0.717	0.023	0	Endothelial cells(ANGPT2)	ITM2A
0	7.19588901297435	0.773	0.042	0	Endothelial cells(ANGPT2)	IFI27
0	7.1925924395038	0.451	0.006	0	Endothelial cells(ANGPT2)	DIPK2B
0	7.16965788506557	0.257	0.001	0	Endothelial cells(ANGPT2)	GATA2
0	7.16281849803668	0.283	0.008	0	Endothelial cells(ANGPT2)	CCL14
0	7.12423115877279	0.394	0.004	0	Endothelial cells(ANGPT2)	CAVIN2
0	7.03006258967084	0.622	0.011	0	Endothelial cells(ANGPT2)	ERG
0	6.9758141337719	0.439	0.005	0	Endothelial cells(ANGPT2)	CD34
0	7.48473521388182	0.267	0.003	0	Proliferating cells	HIST1H3B
0	6.30907983814532	0.363	0.004	0	Proliferating cells	AURKB
0	6.17491606525793	0.694	0.014	0	Proliferating cells	DIAPH3
0	6.15699397739652	0.501	0.005	0	Proliferating cells	EXO1
0	6.06718638251387	0.378	0.005	0	Proliferating cells	BUB1B
0	6.0073839313994	0.395	0.005	0	Proliferating cells	KIF18B
0	5.98212101800459	0.452	0.007	0	Proliferating cells	NDC80
0	5.9569718629697	0.716	0.014	0	Proliferating cells	DTL
0	5.92518861512946	0.558	0.01	0	Proliferating cells	SLFN13
0	5.9231777778087	0.464	0.008	0	Proliferating cells	MKI67
0	5.84719724383354	0.874	0.026	0	Proliferating cells	BRIP1
0	5.72129351865392	0.704	0.037	0	Proliferating cells	TOP2A
0	5.68255397573455	0.553	0.006	0	Proliferating cells	MCM10
0	5.66200443641271	0.538	0.006	0	Proliferating cells	CDC45
0	5.62417247435818	0.588	0.01	0	Proliferating cells	MELK
0	5.57260707722414	0.272	0.002	0	Proliferating cells	HJURP
0	5.55959182038598	0.341	0.004	0	Proliferating cells	NEIL3
0	5.55687660419661	0.467	0.009	0	Proliferating cells	CDC25C
0	5.53984520470646	0.568	0.01	0	Proliferating cells	RRM2
0	5.53078126527899	0.501	0.01	0	Proliferating cells	MIR924HG
0	2.63027668050204	0.567	0.108	0	RELN+	ENSG00000240499
0	2.62916	0.274	0.042	0	RELN+	ENSG00000235743
0	2.60795652659618	0.579	0.096	0	RELN+	ENSG00000289368
0	2.5268677777522	0.367	0.064	0	RELN+	ENSG00000279249
0	2.52294376207887	0.379	0.059	0	RELN+	ENSG00000264956
0	2.48078600314625	0.487	0.078	0	RELN+	CARM1P1
0	2.43075385545222	0.398	0.072	0	RELN+	ENSG00000259737
0	2.41461398555761	0.266	0.042	0	RELN+	FRG1BP
0	2.3847135725719	0.655	0.123	0	RELN+	ENSG00000237735
0	2.2930542382426	0.353	0.062	0	RELN+	DDX3P1
0	2.26676746553489	0.529	0.137	0	RELN+	RSPO2
0	2.24842848882977	0.289	0.052	0	RELN+	GUSBP1.1
0	2.20051565272779	0.253	0.048	0	RELN+	ENSG00000241792
0	2.19212223389978	0.365	0.076	0	RELN+	ENSG00000228566
0	2.17512143893872	0.345	0.066	0	RELN+	PMS2P4.1
0	2.15748724402803	0.254	0.047	0	RELN+	DPY19L1P1
0	2.14273292938661	0.302	0.06	0	RELN+	ENSG00000249209
0	2.13515705392292	0.318	0.061	0	RELN+	ENSG00000286797
0	2.13351700361743	0.468	0.123	0	RELN+	DOK5
0	2.11351328401333	0.633	0.123	0	RELN+	ENSG00000286215
0	7.33839073013946	0.338	0.009	0	Proliferating cells(TOP2A)	UBE2C
0	6.62123555807921	0.299	0.011	0	Proliferating cells(TOP2A)	BIRC5
0	6.03394990050035	0.537	0.038	0	Proliferating cells(TOP2A)	TOP2A
0	5.57175160873524	0.372	0.029	0	Proliferating cells(TOP2A)	NUSAP1
0	5.53014916765644	0.304	0.023	0	Proliferating cells(TOP2A)	PTTG1
0	5.47950499505677	0.251	0.01	0	Proliferating cells(TOP2A)	MKI67
0	5.26643296545924	0.411	0.036	0	Proliferating cells(TOP2A)	PCLAF
6.09440243157558e-203	5.11534315625223	0.429	0.07	4.62492011727407e-198	Proliferating cells(TOP2A)	CENPF
2.37827080528055e-282	5.1105201547338	0.301	0.025	1.8048221487113e-277	Proliferating cells(TOP2A)	UBE2T
0	5.09948272096003	0.258	0.012	0	Proliferating cells(TOP2A)	RRM2
3.26965740629307e-175	4.6742271755354	0.272	0.032	2.48127761248769e-170	Proliferating cells(TOP2A)	PRR11
2.31275927045178e-130	4.63652580539926	0.279	0.044	1.75510675516045e-125	Proliferating cells(TOP2A)	MAD2L1
3.38835012533277e-167	4.41190226832763	0.619	0.189	2.57135114311253e-162	Proliferating cells(TOP2A)	HMGB2
7.60512042292683e-146	4.37068785094493	0.251	0.032	5.77137378655072e-141	Proliferating cells(TOP2A)	TPX2
2.61993357640046e-79	4.22661394519064	0.459	0.17	1.98821519245878e-74	Proliferating cells(TOP2A)	H4C3
1.83075235639192e-93	4.11380551052399	0.283	0.059	1.3893213482187e-88	Proliferating cells(TOP2A)	PRC1
2.12738471089927e-179	3.95249825781851	0.272	0.031	1.61442970940724e-174	Proliferating cells(TOP2A)	BRIP1
4.62761146313693e-118	3.84713548729249	0.386	0.089	3.51180178714535e-113	Proliferating cells(TOP2A)	SMC4
3.50119535156569e-134	3.7985402614148	0.32	0.055	2.65698712839617e-129	Proliferating cells(TOP2A)	CLSPN
1.57656985265842e-100	3.76446991497673	0.263	0.048	1.19642732978542e-95	Proliferating cells(TOP2A)	TYMS
0	7.93279712606258	0.281	0.007	0	Neurons(DSCAM)	AQP4
0	7.85304	0.363	0.031	0	Neurons(DSCAM)	C1orf61
0	7.66870207098017	0.37	0.007	0	Neurons(DSCAM)	TIMP4
0	7.59486223206029	0.735	0.048	0	Neurons(DSCAM)	MT3
0	7.43109989813541	0.31	0.004	0	Neurons(DSCAM)	GPR37L1
0	7.2390109044832	0.277	0.008	0	Neurons(DSCAM)	MLC1
0	7.14107813176178	0.281	0.007	0	Neurons(DSCAM)	ALDOC
0	7.05397600801838	0.419	0.006	0	Neurons(DSCAM)	SOX2
0	6.96879147200988	0.478	0.019	0	Neurons(DSCAM)	TTYH1
0	6.96224170922251	0.275	0.006	0	Neurons(DSCAM)	BCAN
0	6.93298020228908	0.413	0.013	0	Neurons(DSCAM)	PMP2
4.04006763206631e-168	6.8274729793894	0.279	0.038	3.06592652462248e-163	Neurons(DSCAM)	PLP1
0	6.81083351238067	0.869	0.095	0	Neurons(DSCAM)	S100B
0	6.80450799695212	0.265	0.009	0	Neurons(DSCAM)	ECRG4
0	6.38037690749498	0.283	0.012	0	Neurons(DSCAM)	C1QL1
0	6.3555489888455	0.413	0.046	0	Neurons(DSCAM)	MIR9-1HG
0	6.29823584138578	0.881	0.193	0	Neurons(DSCAM)	CLU
0	6.10515889548584	0.378	0.034	0	Neurons(DSCAM)	FXYD1
0	6.01884409432478	0.265	0.006	0	Neurons(DSCAM)	SCG5
4.75580529268225e-189	5.99297125891477	0.253	0.028	3.6090855205107e-184	Neurons(DSCAM)	TNR
0	2.77627028706115	0.358	0.082	0	Astrocytes(RSPO3)	ACTC1
0	2.55249695108418	0.466	0.104	0	Astrocytes(RSPO3)	AC006974.2
0	2.29433492974466	0.531	0.138	0	Astrocytes(RSPO3)	AC005229.5
2.87852035206421e-305	2.28433543248764	0.295	0.089	2.18445152477448e-300	Astrocytes(RSPO3)	AC090644.1
0	2.25168138660959	0.478	0.14	0	Astrocytes(RSPO3)	AC124947.1
0	2.19120888506316	0.338	0.102	0	Astrocytes(RSPO3)	AC138123.1
1.1617458360542e-298	2.16512581216214	0.297	0.09	8.81625680064814e-294	Astrocytes(RSPO3)	AL359546.1
0	2.1058157451492	0.456	0.14	0	Astrocytes(RSPO3)	AC099792.1
3.10109359017089e-231	2.10208007436807	0.256	0.082	2.35335790370888e-226	Astrocytes(RSPO3)	AC104803.1
0	2.07239836381404	0.666	0.217	0	Astrocytes(RSPO3)	AL161757.4
0	2.05791	0.809	0.259	0	Astrocytes(RSPO3)	AC015522.1
0	2.03234682371888	0.559	0.178	0	Astrocytes(RSPO3)	AC022893.2
0	2.01003244292681	0.621	0.206	0	Astrocytes(RSPO3)	AC131571.1
0	2.00460829966442	0.485	0.16	0	Astrocytes(RSPO3)	AL137100.3
0	1.98100281095771	0.562	0.182	0	Astrocytes(RSPO3)	FBXO2
0	1.9732744960296	0.97	0.334	0	Astrocytes(RSPO3)	AC017037.5
0	1.95724580102372	0.411	0.143	0	Astrocytes(RSPO3)	AL355347.1
0	1.94970331984777	0.762	0.248	0	Astrocytes(RSPO3)	AC060765.1
0	1.94446861840452	0.511	0.174	0	Astrocytes(RSPO3)	AC005618.1
0	1.93907375505927	0.843	0.281	0	Astrocytes(RSPO3)	AC084740.1
0	6.53649240255111	0.438	0.009	0	PCDH9+	FIGN
0	6.51133701542938	0.3	0.004	0	PCDH9+	PAX3
0	6.34263192798474	0.672	0.049	0	PCDH9+	LRP1B
0	6.28281526848737	0.331	0.006	0	PCDH9+	HAP1
0	6.26934580032132	0.648	0.047	0	PCDH9+	LRRC4C
0	6.12983938156943	0.383	0.007	0	PCDH9+	C10orf90
0	6.02303458191823	0.252	0.005	0	PCDH9+	ENSG00000289612
0	5.69210232130601	0.514	0.018	0	PCDH9+	GRIA3
0	5.57762296281109	0.648	0.039	0	PCDH9+	LRRTM4
0	5.35503883545594	0.348	0.015	0	PCDH9+	SORCS1
0	5.33757306410978	0.31	0.01	0	PCDH9+	PLEKHH2
0	5.26306016183624	0.393	0.024	0	PCDH9+	COL8A1
0	5.19537098845295	0.283	0.012	0	PCDH9+	DELEC1
0	5.14660371950152	0.5	0.033	0	PCDH9+	SNTG1
0	5.06333466031665	0.476	0.036	0	PCDH9+	CMYA5
7.99082121164958e-267	5.04955990013197	0.3	0.018	6.06407440109663e-262	PCDH9+	ATP10B
3.32751962127592e-288	5.04048560189915	0.31	0.018	2.52518809019387e-283	PCDH9+	TNC
0	5.02924091360239	0.459	0.029	0	PCDH9+	PRKD1
0	5.0087785324037	0.41	0.019	0	PCDH9+	BRINP3
0	4.97401828008829	0.49	0.035	0	PCDH9+	GRIA4
0	3.76883716758449	0.777	0.161	0	Neurons(DAB1)	IQCJ-SCHIP1
0	3.73808624140336	0.3	0.025	0	Neurons(DAB1)	SMIM36
0	3.58143074981816	0.353	0.052	0	Neurons(DAB1)	NRL
0	3.52793248453819	0.356	0.052	0	Neurons(DAB1)	AL138828.1
0	3.49479278122251	0.787	0.175	0	Neurons(DAB1)	AC004852.2
0	3.4827340134673	0.358	0.049	0	Neurons(DAB1)	TAFA4
0	3.45775579334301	0.563	0.084	0	Neurons(DAB1)	GNB3
0	3.45201135114101	0.479	0.064	0	Neurons(DAB1)	VTN
0	3.43194773159696	0.871	0.163	0	Neurons(DAB1)	ZNF385B
0	3.36348575739591	0.25	0.04	0	Neurons(DAB1)	AC037486.1
0	3.32936136099377	0.459	0.138	0	Neurons(DAB1)	ADARB2
0	3.27994561820838	0.421	0.072	0	Neurons(DAB1)	AC008568.1
0	3.23996271571199	0.398	0.053	0	Neurons(DAB1)	SRPX2
0	3.23615757304696	0.392	0.064	0	Neurons(DAB1)	LINC01480
0	3.21204876584032	0.405	0.062	0	Neurons(DAB1)	AGBL1
0	3.19418466195499	0.519	0.091	0	Neurons(DAB1)	IMPG2
0	3.16378988989348	0.494	0.101	0	Neurons(DAB1)	FAM122B
0	3.15012022160637	0.571	0.127	0	Neurons(DAB1)	AC116362.1
0	3.13875406410748	0.412	0.071	0	Neurons(DAB1)	ELSPBP1
0	3.13711206461693	0.305	0.041	0	Neurons(DAB1)	CRX
0	2.50885791611439	0.403	0.07	0	CA4+	LINC01151
0	2.4688891713181	0.435	0.07	0	CA4+	ACTC1
0	2.40030024750668	0.504	0.094	0	CA4+	AC006974.2
0	2.27474625307605	0.419	0.076	0	CA4+	AL359546.1
0	2.22982838265638	0.574	0.125	0	CA4+	AC124947.1
0	2.16944925509679	0.422	0.09	0	CA4+	AC138123.1
0	2.16165731780225	0.592	0.125	0	CA4+	AC005229.5
0	2.16131628725016	0.568	0.125	0	CA4+	AC099792.1
0	2.12842538435379	0.757	0.213	0	CA4+	GHR
0	2.11502077045622	0.426	0.091	0	CA4+	AC007091.1
0	2.10908954554766	0.772	0.237	0	CA4+	AC060765.1
0	2.08097437423977	0.373	0.078	0	CA4+	AF212831.1
0	2.07893768928527	0.274	0.049	0	CA4+	AC013562.1
0	2.06558560111366	0.409	0.075	0	CA4+	AC090644.1
0	2.01485684864781	0.651	0.163	0	CA4+	AC022893.2
0	2.01014191189894	0.459	0.11	0	CA4+	AC008571.2
0	2.00664731922624	0.843	0.317	0	CA4+	AC092958.4
0	1.99436915745461	0.843	0.332	0	CA4+	AC017037.5
0	1.97442083869447	0.281	0.059	0	CA4+	AC007262.2
0	1.93010892636748	0.338	0.075	0	CA4+	AC022893.1
0	9.10644946494685	0.686	0.008	0	Fibroblast(CALD1)	MUSTN1
0	8.7631032407409	0.413	0.002	0	Fibroblast(CALD1)	FHL5
0	8.70950015849073	0.77	0.028	0	Fibroblast(CALD1)	ACTA2
0	8.64380162844355	0.367	0.005	0	Fibroblast(CALD1)	ACTG2
0	8.55421558657441	0.601	0.004	0	Fibroblast(CALD1)	SLC38A11
0	8.2941250917084	0.898	0.025	0	Fibroblast(CALD1)	MYL9
0	8.15948	0.89	0.053	0	Fibroblast(CALD1)	TAGLN
0	8.12670303659195	0.473	0.02	0	Fibroblast(CALD1)	MYH11
0	7.97386215533012	0.459	0.004	0	Fibroblast(CALD1)	HTR1F
0	7.89782015579649	0.36	0.007	0	Fibroblast(CALD1)	CNN1
0	7.84196336610231	0.297	0.002	0	Fibroblast(CALD1)	COX4I2
0	7.75141629577151	0.523	0.006	0	Fibroblast(CALD1)	CARMN
0	7.74805265309913	0.562	0.006	0	Fibroblast(CALD1)	RERGL
0	7.74609612102362	0.491	0.004	0	Fibroblast(CALD1)	TINAGL1
0	7.68600711793718	0.276	0.002	0	Fibroblast(CALD1)	FAM162B
0	7.60832074583363	0.378	0.003	0	Fibroblast(CALD1)	GJA4
0	7.57939927492291	0.845	0.015	0	Fibroblast(CALD1)	NOTCH3
0	7.47099796475354	0.823	0.038	0	Fibroblast(CALD1)	TPM2
0	7.40490319537677	0.445	0.007	0	Fibroblast(CALD1)	LMOD1
0	7.3053327039267	0.671	0.019	0	Fibroblast(CALD1)	ADIRF
0	9.37906948814499	0.486	0.002	0	T cells(IL7R)	CD3D
0	9.36596086018894	0.266	0.001	0	T cells(IL7R)	GZMH
0	9.16993335484668	0.353	0.002	0	T cells(IL7R)	CD3G
0	9.03823958643613	0.33	0.002	0	T cells(IL7R)	GZMK
0	9.00942099678585	0.519	0.003	0	T cells(IL7R)	GZMA
0	8.96258300129695	0.431	0.003	0	T cells(IL7R)	TRBC2
0	8.93554296548999	0.515	0.005	0	T cells(IL7R)	NKG7
0	8.71533420960289	0.478	0.003	0	T cells(IL7R)	CD2
0	8.71257546870633	0.341	0.002	0	T cells(IL7R)	CD3E
0	8.61378499253535	0.306	0.002	0	T cells(IL7R)	LINC01871
0	8.60767707608339	0.302	0.002	0	T cells(IL7R)	TRBC1
0	8.26633969025618	0.252	0.003	0	T cells(IL7R)	IL7R
0	8.23350031362965	0.341	0.004	0	T cells(IL7R)	SLFN12L
0	8.13471052328457	0.266	0.003	0	T cells(IL7R)	PYHIN1
0	8.04450966995403	0.413	0.007	0	T cells(IL7R)	CST7
0	7.74982571586104	0.309	0.005	0	T cells(IL7R)	THEMIS
0	7.74585	0.458	0.008	0	T cells(IL7R)	CD96
0	7.58712599983668	0.381	0.006	0	T cells(IL7R)	TC2N
0	7.35727626282193	0.492	0.016	0	T cells(IL7R)	CD247
0	7.32931191245005	0.283	0.006	0	T cells(IL7R)	PRKCQ
0	8.73194306317268	0.631	0.005	0	Microglia/Microphage(S100A8/A9)	S100A12
0	8.49153285353386	0.941	0.037	0	Microglia/Microphage(S100A8/A9)	S100A8
0	7.97577551410824	0.921	0.029	0	Microglia/Microphage(S100A8/A9)	S100A9
0	7.86443466484762	0.261	0.001	0	Microglia/Microphage(S100A8/A9)	FOLR3
0	7.55704625345579	0.9	0.015	0	Microglia/Microphage(S100A8/A9)	FCN1
0	7.55655118764139	0.707	0.013	0	Microglia/Microphage(S100A8/A9)	AQP9
0	7.52143908950693	0.324	0.003	0	Microglia/Microphage(S100A8/A9)	LIPN
0	7.38215426321147	0.599	0.012	0	Microglia/Microphage(S100A8/A9)	EREG
0	7.16096793176085	0.28	0.004	0	Microglia/Microphage(S100A8/A9)	APOBEC3A
0	6.93582195316673	0.959	0.075	0	Microglia/Microphage(S100A8/A9)	LYZ
0	6.7993109325845	0.38	0.005	0	Microglia/Microphage(S100A8/A9)	PELATON
0	6.71776206751318	0.285	0.004	0	Microglia/Microphage(S100A8/A9)	FCAR
0	6.66060276751884	0.626	0.019	0	Microglia/Microphage(S100A8/A9)	G0S2
0	6.58226900291288	0.515	0.007	0	Microglia/Microphage(S100A8/A9)	CD300E
0	6.50646116587624	0.305	0.005	0	Microglia/Microphage(S100A8/A9)	CLEC4E
0	6.47910135039169	0.536	0.011	0	Microglia/Microphage(S100A8/A9)	LGALS2
0	6.33944520116407	0.438	0.009	0	Microglia/Microphage(S100A8/A9)	CFP
0	6.31334963339785	0.26	0.006	0	Microglia/Microphage(S100A8/A9)	ANPEP
0	6.23552338086248	0.562	0.012	0	Microglia/Microphage(S100A8/A9)	CLEC12A
0	6.13627246618051	0.336	0.006	0	Microglia/Microphage(S100A8/A9)	HCAR3
0	7.60745668652641	0.858	0.018	0	Endothelial cells(IGFBP7)	IGF2
0	7.59099894700092	0.518	0.006	0	Endothelial cells(IGFBP7)	LUM
0	7.45189242222131	0.932	0.128	0	Endothelial cells(IGFBP7)	APOD
0	7.44439912625733	0.272	0.002	0	Endothelial cells(IGFBP7)	FMO2
0	7.43629404593808	0.975	0.043	0	Endothelial cells(IGFBP7)	COL3A1
0	7.41882083134413	0.871	0.022	0	Endothelial cells(IGFBP7)	C7
0	7.38217464757998	0.645	0.008	0	Endothelial cells(IGFBP7)	ABCA8
0	7.31508081070473	0.987	0.048	0	Endothelial cells(IGFBP7)	COL1A2
0	7.28438824449606	0.963	0.033	0	Endothelial cells(IGFBP7)	DCN
0	7.24751520352567	0.79	0.011	0	Endothelial cells(IGFBP7)	COL6A3
0	7.24428759821332	0.436	0.005	0	Endothelial cells(IGFBP7)	TFF3
0	7.17988327956336	0.802	0.015	0	Endothelial cells(IGFBP7)	ISLR
0	7.1646776592627	0.735	0.016	0	Endothelial cells(IGFBP7)	ITIH2
0	7.08517025951874	0.297	0.002	0	Endothelial cells(IGFBP7)	FMOD
0	7.02454338621334	0.857	0.024	0	Endothelial cells(IGFBP7)	FLRT2
0	6.94677604915167	0.978	0.099	0	Endothelial cells(IGFBP7)	MGP
0	6.94585202598225	0.981	0.066	0	Endothelial cells(IGFBP7)	COL1A1
0	6.92846563492909	0.572	0.006	0	Endothelial cells(IGFBP7)	BMP5
0	6.92174670383627	0.874	0.045	0	Endothelial cells(IGFBP7)	OGN
0	6.73842537680757	0.601	0.012	0	Endothelial cells(IGFBP7)	PI16
0	3.60475511198554	0.341	0.059	0	Neurons(GRMB)	AC073114.1
1.50432694195648e-304	3.55413966351739	0.296	0.049	1.14160362971193e-299	Neurons(GRMB)	AC069228.1
0	3.54609107813469	0.425	0.051	0	Neurons(GRMB)	AL353138.1
0	3.29081400274056	0.32	0.039	0	Neurons(GRMB)	GACAT2
0	3.16267431373533	0.578	0.119	0	Neurons(GRMB)	AP000787.1
2.39184822178761e-300	2.97482	0.306	0.052	1.81512577855018e-295	Neurons(GRMB)	ID4
5.20856157537456e-188	2.92043714858777	0.268	0.06	3.95267320832025e-183	Neurons(GRMB)	AC000099.1
2.60360702985607e-251	2.69723792625364	0.346	0.076	1.97582530281718e-246	Neurons(GRMB)	AP000829.1
1.72046681692789e-170	2.49955177512986	0.26	0.06	1.30562785803023e-165	Neurons(GRMB)	U91319.1
1.58003383126866e-147	2.37721163300868	0.281	0.078	1.19905607387316e-142	Neurons(GRMB)	PALM2-AKAP2
0	2.35272093814016	0.686	0.168	0	Neurons(GRMB)	NTRK2
1.56963116416587e-139	2.24255891555993	0.283	0.081	1.19116169786219e-134	Neurons(GRMB)	KRT222
0	2.23829128563829	0.583	0.132	0	Neurons(GRMB)	PTCHD4
0	2.16278306783636	0.829	0.285	0	Neurons(GRMB)	MTCL1
3.57273497495344e-259	2.13395617835484	0.529	0.161	2.71127711779267e-254	Neurons(GRMB)	CACNA2D3
2.73020718385663e-179	2.12842196351164	0.432	0.148	2.07189962768512e-174	Neurons(GRMB)	AC002463.1
5.26801137574053e-294	2.09452175762824	0.661	0.249	3.99778847282197e-289	Neurons(GRMB)	OLFM1
3.71269660750112e-167	2.08513856024891	0.438	0.156	2.81749120150045e-162	Neurons(GRMB)	AC099520.1
5.8463549187489e-281	2.08503184825773	0.494	0.135	4.43668182074016e-276	Neurons(GRMB)	TP73
3.01499929470456e-148	2.05989830242994	0.266	0.067	2.28802266476539e-143	Neurons(GRMB)	PARM1
0	3.4209210168513	0.391	0.072	0	Neurons(RELN)	AC005064.1
0	2.7763456497697	0.523	0.121	0	Neurons(RELN)	AC007614.1
0	2.74395506205481	0.861	0.259	0	Neurons(RELN)	AC004594.1
0	2.64888730058121	0.334	0.102	0	Neurons(RELN)	AL139231.1
0	2.64589663813336	0.267	0.067	0	Neurons(RELN)	AC023886.1
0	2.58383065439587	0.39	0.12	0	Neurons(RELN)	AC015923.1
0	2.56099758562041	0.513	0.128	0	Neurons(RELN)	AL158077.2
1.32372152034644e-302	2.44527147933722	0.259	0.072	1.0045457873605e-297	Neurons(RELN)	AC079385.1
0	2.44326613948712	0.39	0.122	0	Neurons(RELN)	AC022101.1
0	2.42474736193386	0.289	0.077	0	Neurons(RELN)	AC091646.1
3.24294690086977e-285	2.35493970838828	0.257	0.074	2.46100754413205e-280	Neurons(RELN)	AC090945.1
0	2.34251634109104	0.407	0.142	0	Neurons(RELN)	AC244517.11
0	2.33339065539565	0.656	0.188	0	Neurons(RELN)	AC068587.4
1.1164797666465e-293	2.25971121374241	0.33	0.115	8.47274165312695e-289	Neurons(RELN)	AC053513.1
0	2.23237233156094	0.394	0.137	0	Neurons(RELN)	AC105230.1
0	2.21074750587867	0.537	0.177	0	Neurons(RELN)	AC138761.1
0	2.20262068152446	0.425	0.15	0	Neurons(RELN)	AC079793.1
0	2.19859593393725	0.583	0.209	0	Neurons(RELN)	AP001831.1
3.14243700626839e-296	2.18946886980832	0.339	0.119	2.38473259531695e-291	Neurons(RELN)	AL157829.1
0	2.16299796580108	0.493	0.151	0	Neurons(RELN)	AUXG01000058.1
0	2.4659197064077	0.447	0.111	0	SEMA3E+	SEMA3E
0	2.37488132236667	0.304	0.053	0	SEMA3E+	ENSG00000263551
0	2.20793161764416	0.715	0.226	0	SEMA3E+	ENSG00000286215
0	2.17837653762166	0.307	0.069	0	SEMA3E+	ENSG00000249916
0	2.13134951410516	0.414	0.1	0	SEMA3E+	LNCRNA-IUR
0	2.07341928091288	0.284	0.066	0	SEMA3E+	ENSG00000288765
0	2.01029302262603	0.72	0.254	0	SEMA3E+	NIHCOLE
0	1.9973336651059	0.586	0.146	0	SEMA3E+	ENSG00000287226
5.59203369635894e-267	1.9737402052839	0.339	0.104	4.24368253149287e-262	SEMA3E+	MYO16
0	1.95726084260718	0.347	0.077	0	SEMA3E+	ENSG00000242816
0	1.94382653023244	0.72	0.353	0	SEMA3E+	ENSG00000243620
0	1.92316760998335	0.463	0.12	0	SEMA3E+	MGC32805
0	1.90450908918871	0.717	0.252	0	SEMA3E+	ENSG00000286862
0	1.88816902408822	0.524	0.132	0	SEMA3E+	ALOX12P2.1
0	1.87084871962956	0.367	0.084	0	SEMA3E+	ENSG00000251574
0	1.86269027666231	0.341	0.088	0	SEMA3E+	ENSG00000287679
0	1.85084788091684	0.708	0.224	0	SEMA3E+	ENSG00000285798
0	1.78168196948121	0.306	0.072	0	SEMA3E+	TPTEP1.1
0	1.76671032735381	0.691	0.252	0	SEMA3E+	KLHL13
0	1.74121736913061	0.343	0.088	0	SEMA3E+	ENSG00000235743
0	4.72636240820963	0.309	0.032	0	TXN+	ENSG00000226965
0	3.92961800355092	0.463	0.032	0	TXN+	COBL
0	3.83491617081547	0.497	0.044	0	TXN+	CDH8
0	3.82861454876011	0.278	0.019	0	TXN+	ST6GALNAC2
0	3.62416309780255	0.499	0.041	0	TXN+	ID4
0	3.56832694287621	0.808	0.117	0	TXN+	PTCHD4
0	3.56634120648164	0.371	0.033	0	TXN+	GACAT2
0	3.45808095639172	0.411	0.037	0	TXN+	SVEP1
0	3.40758871717905	0.657	0.081	0	TXN+	DNER
0	3.37862281406286	0.488	0.056	0	TXN+	PARM1
0	3.36828785042073	0.295	0.043	0	TXN+	ENSG00000258162
0	3.35167021455481	0.734	0.148	0	TXN+	CACNA2D3
0	3.20311443718134	0.361	0.041	0	TXN+	VWC2
0	3.19936219265283	0.473	0.065	0	TXN+	GALNT14
0	3.19125652817144	0.268	0.028	0	TXN+	LNCTAM34A
0	3.17126378295019	0.327	0.034	0	TXN+	COL4A5
0	3.09667242029015	0.313	0.041	0	TXN+	CABP7
0	3.07253854588618	0.831	0.155	0	TXN+	NTRK2
0	3.00749486979658	0.3	0.036	0	TXN+	IGSF9
0	2.98269204831868	0.295	0.05	0	TXN+	AL353138.1
0	4.99740616306508	0.48	0.026	0	Photoreceptor Differentiation	SMIM36
0	4.95696667046398	0.326	0.018	0	Photoreceptor Differentiation	CABP5
0	4.75290968002151	0.337	0.017	0	Photoreceptor Differentiation	CACNA2D4
0	4.72008776480395	0.307	0.017	0	Photoreceptor Differentiation	PCDH9-AS2
0	4.66057117927303	0.286	0.013	0	Photoreceptor Differentiation	RD3
0	4.62176119083345	0.775	0.136	0	Photoreceptor Differentiation	ADARB2
0	4.52237193604401	0.326	0.016	0	Photoreceptor Differentiation	TMEM244
0	4.33417701079806	0.26	0.015	0	Photoreceptor Differentiation	PDE6H
0	4.27818820932792	0.47	0.067	0	Photoreceptor Differentiation	AGBL1
0	4.25632462056801	0.668	0.102	0	Photoreceptor Differentiation	PCDH9
0	4.17789835542367	0.347	0.024	0	Photoreceptor Differentiation	KCNH6
0	4.16345505540531	0.357	0.024	0	Photoreceptor Differentiation	TULP1
0	4.10712948058051	0.469	0.052	0	Photoreceptor Differentiation	TAFA4
0	4.09728124167838	0.373	0.027	0	Photoreceptor Differentiation	MPP4
0	4.04056637985869	0.53	0.085	0	Photoreceptor Differentiation	NKAIN2
0	3.97756185457572	0.917	0.175	0	Photoreceptor Differentiation	ZNF385B
0	3.92498290118989	0.839	0.17	0	Photoreceptor Differentiation	IQCJ-SCHIP1
0	3.84832062333894	0.705	0.089	0	Photoreceptor Differentiation	GNB3
0	3.80262906095918	0.471	0.039	0	Photoreceptor Differentiation	RAPGEF5
0	3.79349556760684	0.973	0.395	0	Photoreceptor Differentiation	DAB1
